# Supplementary material for: D4Z4 Methylation Levels Combined with a Machine Learning Pipeline Highlight Single CpG Sites as Discriminating Biomarkers for FSHD Patients
Source: Cells. 2022 Dec 18;11(24):4114. doi: 10.3390/cells11244114 (PMC9777431; doi:10.3390/cells11244114)
Supplement: Supplementary file 1 [file cells-11-04114-s001.zip]

Archive with 2 entries (2 files):
- cells-1969223-supplementary-File S1.pdf
- cells-1969223-supplementary-Tables S1-S7.xlsx
